# Supplementary material for: S-(+)-Carvone, a Monoterpene with Potential Anti-Neurodegenerative Activity—In Vitro, In Vivo and Ex Vivo Studies
Source: Molecules. 2024 Sep 13;29(18):4365. doi: 10.3390/molecules29184365 (PMC11434264; doi:10.3390/molecules29184365)
Supplement: Supplementary file 1 [file molecules-29-04365-s001.zip]

Archive with 1 entries (1 files):
- molecules-3170740-supplementary.pdf
